# Supplementary material for: A pilot randomised trial of a brief virtual reality scenario in smokers unmotivated to quit: Assessing the feasibility of recruitment
Source: PLOS Digit Health. 2022 Jun 27;1(6):e0000060. doi: 10.1371/journal.pdig.0000060 (PMC9931367; doi:10.1371/journal.pdig.0000060)
Supplement: S1 Data — (XLSX) [file pdig.0000060.s002.xlsx]

## Sheet: Sheet1
BCTs	Intervention scenario		Control scenario
Specific focus on behaviour (B) and addressing motivation (M)	BCT present (vs. absent)	Instantiation	BCT present (vs. absent)	Instantiation
BM1. Provide information on consequences of smoking and smoking cessation	yes	statement/video
BM2. Boost motivation and self-efficacy	yes	statement
BM3. Provide feedback on current behaviour
BM4. Provide rewards contingent on successfully stopping smoking
BM5. Provide normative information about others’ behaviour and experiences	yes	statement
BM6. Prompt commitment from the client here and then
BM7. Provide rewards contingent on effort or progress
BM8. Strengthen ex-smoker identity
BM9. Identify reasons for wanting and not wanting to stop smoking
BM10. Explain the importance of abrupt cessation
BM11. Measure expired-air carbon monoxide (CO) concentration
Specific focus on behaviour (B) and maximizing self-regulatory capacity/skills (S)
BS1. Facilitate barrier identification and problem solving
BS2. Facilitate relapse prevention and coping
BS3. Facilitate action planning/develop treatment plan
BS4. Facilitate goal setting
BS5. Prompt review of goals
BS6. Prompt self-recording
BS7. Advise on changing routine
BS8. Advise on environmental restructuring
BS9. Set graded tasks
BS10. Advise on conserving mental resources
BS11. Advise on avoiding social cues for smoking
Promote adjuvant activities (A)
A1. Advise on stop-smoking medication
A2. Advise on/facilitate use of social support
A3. Adopt appropriate local procedures to enable clients to obtain free medication
A4. Ask about experiences of stop smoking medication that the smoker is using
A5. Give options for additional and later support
General aspects of the interaction (R) focusing on the delivery of the intervention (D)
RD1. Tailor interactions appropriately
RD2. Emphasize choice
General aspects of the interaction (R) focusing on information gathering (I)
RI1. Assess current and past smoking behaviour	yes	baseline questionnaire	yes	baseline questionnaire
RI2. Assess current readiness and ability to quit	yes	baseline questionnaire	yes	baseline questionnaire
RI3. Assess past history of quit attempts	yes	baseline questionnaire	yes	baseline questionnaire
RI4. Assess withdrawal symptoms
General aspects of the interaction (R) focusing on general communication (C)
RC1. Build general rapport
RC2. Elicit and answer questions
RC3. Explain the purpose of CO monitoring
RC4. Explain expectations regarding treatment programme
RC5. Offer/direct towards appropriate written materials
RC6. Provide information on withdrawal symptoms
RC7. Use reflective listening
RC8. Elicit client views
RC9. Summarize information/confirm client decisions
RC10. Provide reassurance	yes	statement
